# Supplementary material for: Cytohesin-2/ARNO: A Novel Bridge Between Cell Migration and Immunoregulation in Synovial Fibroblasts
Source: Front Immunol. 2022 Jan 12;12:809896. doi: 10.3389/fimmu.2021.809896 (PMC8790574; doi:10.3389/fimmu.2021.809896)
Supplement: Supplementary file 2 [file Table_1.xlsx]

## Sheet: Sheet1
Up-regulated by IL-1β and suppressed by ARNO silencing
ID	ID	ID	ID
Abcb1a	Csf3	Has1	Penk
Adamts4	Cxcl1	Havcr2	Procr
Adora2b	Cxcr3	Hbegf	Ptger2
Apold1	Cxcl2	Hs3st1	Ptges
Arg1	Cxcl3	Ier3	Ptgs2
Bdkrb1	Cyp27b1	Il1a	S100a8
Bdkrb2	Cytip	Il1b	Sele
Camp	Dkk1	Il1rl1	Selp
Ccl11	Dusp5	Il23a	Serpinb2
Ccl17	Ereg	Il2ra	Slc7a2
Ccl2	Fgf2	Il33	Sstr2
Ccl22	Fgf23	Il6	Tac1
Chst11	Fos	Itga2	Tnfaip3
Clstn3	Gem	Lamb3	Tnfrsf9
Cpm	Gfpt2	Lif	Tnfsf11
Crem	Gna14	Mmp10	Tnfsf15
Csf2	Gpr84	Ngf	Tslp
Csf2rb	Grem1	Olr1	Zc3h12a

## Sheet: Sheet2
ID	IL1.1	IL1.2	IL1.3	siRNA.IL1.1	siRNA.IL1.2	siRNA.IL1.3	padj	log2FoldChange	pvalue	stat	foldChange	log10padj
Abcb1a	818.17	816.884	942.738	107.443	121.025	125.041	9.92212e-117	-2.86863	6.9607e-119	537.393	0.136917	116.003
Csf3	1710.17	2032.91	1462.91	630.331	684.765	552.718	1.86843e-38	-1.47716	5.31153e-40	175.238	0.359196	37.7285
Has1	2316.54	2947.72	1926.81	63.6698	111.655	94.2339	9.92083e-49	-4.7376	2.07755e-50	222.929	0.0374834	48.0035
Penk	54673.4	57858.7	52115.8	11544.9	13246.3	11133.2	1.90849e-216	-2.19622	4.39628e-219	998.211	0.218209	215.719
Adamts4	3439.7	4021.2	3240.45	1885.42	1862.22	1893.74	3.53225e-31	-0.923428	1.26674e-32	141.475	0.527255	30.4519
Cxcl1	50770.1	53651.5	45145.8	32682.5	34029.8	32109.3	3.32555e-20	-0.597853	1.85594e-21	90.4934	0.660736	19.4781
Havcr2	2752.25	2880.79	2713.39	674.9	588.727	630.642	4.45824e-171	-2.13955	1.61048e-173	788.617	0.226951	170.351
Procr	6866.1	7405.26	5995.17	1065.67	1063.46	1046.54	6.06161e-248	-2.67365	1.14244e-250	1143.53	0.15673	247.217
Adora2b	3704.76	3768.33	3427.62	1781.16	1824.74	1597.45	1.16926e-49	-1.06601	2.39349e-51	227.232	0.477637	48.9321
Cxcr3	135.555	157.427	168.797	127.34	167.092	135.008	0.705323	-0.104164	0.574568	0.315099	0.930344	0.151612
Hbegf	3833.06	3874.93	3277.19	601.68	634.794	535.502	1.75262e-194	-2.63029	5.32181e-197	896.622	0.161512	193.756
Ptger2	536.168	471.041	440.939	112.218	104.628	129.572	1.20741e-44	-2.06678	2.86981e-46	203.95	0.238692	43.9181
Apold1	42.3609	58.2603	51.6726	9.55047	10.1505	9.96704	6.46039e-08	-2.35969	8.2222e-09	33.2218	0.194833	7.18974
Cxcl2	5755.03	6484.25	5241.9	1744.55	1998.86	1773.23	9.47092e-91	-1.66347	8.57792e-93	417.492	0.315678	90.0236
Hs3st1	456.287	562.77	390.415	89.1378	89.0117	79.7364	4.21684e-48	-2.44726	8.941e-50	220.023	0.183359	47.375
Ptges	12005.1	12533.4	10876.5	5445.36	5574.94	5013.42	2.82265e-66	-1.14294	3.70915e-68	304.354	0.452836	65.5493
Arg1	2098.68	1761.44	1439.94	143.257	204.571	162.191	8.28331e-48	-3.37662	1.778e-49	218.654	0.0962801	47.0818
Cxcl3	3324.73	3488.18	3115.28	822.137	831.557	741.186	1.79692e-159	-2.05019	7.43192e-162	734.972	0.241452	158.745
Ier3	14345.8	15902.6	13524.4	3456.48	3831.41	3455.85	9.08434e-181	-2.02627	2.94869e-183	833.404	0.245488	180.042
Ptgs2	65681.2	74160.4	61435.3	2659.01	3298.12	2600.49	1.05173e-176	-4.55568	3.52392e-179	814.65	0.0425211	175.978
Bdkrb1	1354.34	1460.23	1317.08	366.897	445.839	439.456	1.05596e-69	-1.72276	1.29914e-71	320.217	0.302969	68.9764
Cyp27b1	68.9877	53.302	59.7105	17.5092	32.7938	19.028	0.00033173	-1.38708	7.08927e-05	15.7869	0.382337	3.47922
Il1a	116.19	76.854	94.1589	14.3257	13.2737	11.7792	7.13503e-17	-2.86321	4.71037e-18	74.9986	0.137432	16.1466
S100a8	175.495	180.979	142.387	44.5689	42.1634	29.9011	6.19042e-18	-2.08872	3.87286e-19	79.9332	0.235089	17.2083
Bdkrb2	1563.72	1877.97	1723.57	259.455	227.214	166.721	1.85522e-126	-2.97789	1.07811e-128	582.489	0.12693	125.732
Cytip	2712.31	2410.98	2616.93	88.3419	132.737	122.323	0	-4.49615	0	1666.88	0.0443123	Inf
Il1b	6414.65	6039.24	6390.18	726.632	984.594	762.026	1.48127e-213	-2.92858	3.64481e-216	984.784	0.131344	212.829
Sele	53.2537	50.8228	35.5967	10.3463	17.9585	28.0889	0.00475707	-1.31763	0.00131149	10.3263	0.401194	2.32266
Camp	210.594	251.635	215.877	163.154	149.914	139.539	0.00126357	-0.581189	0.000304101	13.045	0.668413	2.8984
Dkk1	26.6268	19.8333	11.4828	16.7133	8.58885	11.7792	0.382105	-0.640804	0.241094	1.37419	0.641356	0.417817
Il1rl1	88074.4	82753.2	81792	10203.1	10985.1	8984.84	0	-3.06544	0	1794.39	0.119457	Inf
Selp	141.606	161.146	167.649	81.179	68.7108	55.2718	1.47666e-07	-1.19329	1.95511e-08	31.5386	0.437305	6.83072
Ccl11	273.53	278.906	313.48	173.5	131.956	126.853	6.26551e-09	-1.00078	7.08195e-10	37.9979	0.499731	8.20304
Dusp5	2385.52	2215.13	2142.69	323.92	364.636	323.476	6.95299e-214	-2.73479	1.67445e-216	986.338	0.150227	213.158
Il23a	94.4043	114.041	70.0451	4.77524	8.58885	7.24876	2.55983e-21	-3.75501	1.34954e-22	95.6812	0.074068	20.5918
Serpinb2	11208.7	9710.88	9582.39	1770.02	1744.32	1650.91	4.5651e-275	-2.5616	7.16993e-278	1268.7	0.169388	274.341
Ccl17	56.8846	66.9374	86.121	46.9565	41.3826	53.4596	0.0999466	-0.570855	0.0438695	4.06158	0.673218	1.00023
Ereg	29709.5	31841.1	28549.7	2955.87	3466.77	2663.01	0	-3.30931	0	1528.39	0.100879	Inf
Il2ra	31.4681	28.5104	45.9312	30.2432	16.3969	25.3707	0.284577	-0.561292	0.163318	1.94324	0.677695	0.545801
Slc7a2	33091.1	35866	36642.8	29346.2	33110	27781.8	0.00247768	-0.22676	0.000637288	11.6638	0.854552	2.60595
Ccl2	70192	69779.7	63547	54072.4	55634.7	52792.7	1.21978e-08	-0.324694	1.43236e-09	36.6243	0.798468	7.91372
Fgf2	9404.12	9436.93	8989.88	1458.04	1706.84	1277.59	4.49249e-210	-2.64608	1.22302e-212	968.564	0.159753	209.348
Il33	19840.6	18030.9	17360.8	2520.53	2817.92	2499.92	0	-2.81653	0	1612.51	0.141951	Inf
Sstr2	117.4	117.76	124.014	9.55047	15.6161	14.4975	9.70779e-25	-3.1818	4.36574e-26	111.603	0.1102	24.0129
Ccl22	14.5237	17.3541	49.376	6.36698	4.68483	3.62438	0.000496721	-2.46623	0.000110027	14.9564	0.180963	3.30389
Fgf23	213.015	238	183.725	56.507	62.4644	40.7743	9.33213e-20	-1.9826	5.3205e-21	88.4099	0.253034	19.03
Il6	37890	39739.7	33251.9	6530.14	8007.15	6474.05	1.10316e-174	-2.3996	3.86953e-177	805.264	0.189517	173.957
Tac1	250.534	169.823	150.425	78.7914	110.874	77.0181	6.21804e-06	-1.09442	9.99066e-07	23.9299	0.468323	5.20635
Chst11	15276.5	15264.2	14284.6	3060.13	2971.74	2925.78	0	-2.32291	0	1725.14	0.199864	Inf
Fos	7192.88	7521.78	7390.33	1591.75	1690.44	1604.69	2.36048e-298	-2.17712	3.21306e-301	1376.14	0.221117	297.627
Itga2	1123.17	1449.07	1219.47	267.413	355.266	184.843	4.35725e-13	-2.23003	3.52896e-14	57.4151	0.213154	12.3608
Tnfaip3	4464.84	4540.58	4386.43	3926.04	4294.42	3913.42	0.0447415	-0.142035	0.0168381	5.71317	0.90624	1.34929
Clstn3	113.769	117.76	112.531	17.5092	28.109	22.6524	7.34024e-16	-2.33187	5.08794e-17	70.3023	0.198627	15.1343
Gem	2010.33	2311.82	1980.78	116.197	160.065	131.384	1.43786e-267	-3.94846	2.40886e-270	1234.07	0.064773	266.842
Lamb3	213.015	167.343	229.656	76.4038	108.532	60.7084	1.63001e-08	-1.30789	1.94311e-09	36.0299	0.403912	7.78781
Tnfrsf9	100.456	65.6978	67.7485	41.3854	41.3826	18.1219	0.00119434	-1.20373	0.000285689	13.162	0.434151	2.92287
Cpm	337.677	347.083	298.553	44.5689	67.93	48.023	4.88281e-43	-2.60993	1.21425e-44	196.497	0.163807	42.3113
Gfpt2	11982.1	12752.8	11092.4	1993.66	1991.05	2116.64	0	-2.55414	0	1491.08	0.170266	Inf
Lif	31808.2	33576.5	28147.8	1954.66	2201.09	1929.98	0	-3.94152	0	2489.08	0.0650855	Inf
Tnfsf11	1982.49	2133.32	1701.75	309.595	374.786	284.514	3.6734e-119	-2.58317	2.40393e-121	548.709	0.166874	118.435
Crem	3915.36	3742.29	3302.45	720.265	797.982	700.411	1.31491e-167	-2.3034	4.88764e-170	772.602	0.202585	166.881
Gna14	33.8887	26.0312	16.0759	7.95873	4.68483	1.81219	0.000559219	-2.37313	0.000125398	14.7097	0.193027	3.25242
Mmp10	1710.17	1353.62	1290.67	509.359	388.06	477.512	2.26952e-43	-1.66367	5.59627e-45	198.038	0.315636	42.6441
Tnfsf15	2666.32	2611.8	2391.87	214.09	293.582	214.745	1.19923e-221	-3.40487	2.63692e-224	1022.24	0.0944128	220.921
Csf2	135.555	111.562	122.866	91.5254	86.6693	93.3278	0.0685609	-0.447436	0.028026	4.82647	0.733345	1.16392
Gpr84	2380.68	2444.45	2241.44	1176.3	1193.85	1195.14	1.59527e-45	-0.986798	3.65806e-47	208.05	0.504596	44.7972
Ngf	3083.87	3511.73	2964.86	986.882	1113.43	1109.06	5.11008e-82	-1.57486	5.24358e-84	377.131	0.335676	81.2916
Tslp	841.166	810.686	795.758	303.228	324.815	213.838	2.89352e-31	-1.53574	1.03525e-32	141.876	0.344902	30.5386
Csf2rb	28230.5	27652.6	29094	6811.88	7062.38	6979.65	0	-2.02679	0	1634.93	0.245401	Inf
Grem1	4232.46	4103.01	3923.67	780.751	798.763	661.449	9.66356e-211	-2.4497	2.5296e-213	971.712	0.183049	210.015
Olr1	749.183	749.946	728.009	31.8349	52.3139	32.6194	6.11054e-163	-4.24399	2.33532e-165	751.081	0.0527753	162.214
Zc3h12a	9009.56	9541.05	8643.1	7037.11	6735.22	7021.33	3.92517e-11	-0.387083	3.67426e-12	48.291	0.764674	10.4061

## Sheet: Sheet3
Genes up-regulated by IL-1β and suppressed by ARNO silencing (functionally related).
Up-regulated by IL-1β and suppressed by ARNO silencing
	(ARNO siRNA IL-1β Vs IL-1β)
ID	log2FoldChange	padj	ID	log2FoldChange	padj
Has1	-4.7376	9.92083e-49	Fos	-2.17712	2.36048e-298
Ptgs2	-4.55568	1.05173e-176	Havcr2	-2.13955	4.45824e-171
Cytip	-4.49615	0	S100a8	-2.08872	6.19042e-18
Olr1	-4.24399	6.11054e-163	Ptger2	-2.06678	1.20741e-44
Gem	-3.94846	1.43786e-267	Cxcl3	-2.05019	1.79692e-159
Lif	-3.94152	0	Csf2rb	-2.02679	0
Il23a	-3.75501	2.55983e-21	Ier3	-2.02627	9.08434e-181
Tnfsf15	-3.40487	1.19923e-221	Fgf23	-1.9826	9.33213e-20
Arg1	-3.37662	8.28331e-48	Bdkrb1	-1.72276	1.05596e-69
Ereg	-3.30931	0	Mmp10	-1.66367	2.26952e-43
Sstr2	-3.1818	9.70779e-25	Cxcl2	-1.66347	9.47092e-91
Il1rl1	-3.06544	0	Ngf	-1.57486	5.11008e-82
Bdkrb2	-2.97789	1.85522e-126	Tslp	-1.53574	2.89352e-31
Il1b	-2.92858	1.48127e-213	Csf3	-1.47716	1.86843e-38
Abcb1a	-2.86863	9.92212e-117	Cyp27b1	-1.38708	0.00033173
Il1a	-2.86321	7.13503e-17	Sele	-1.31763	0.00475707
Il33	-2.81653	0	Lamb3	-1.30789	1.63001e-08
Dusp5	-2.73479	6.95299e-214	Tnfrsf9	-1.20373	0.00119434
Procr	-2.67365	6.06161e-248	Selp	-1.19329	1.47666e-07
Fgf2	-2.64608	4.49249e-210	Ptges	-1.14294	2.82265e-66
Hbegf	-2.63029	1.75262e-194	Tac1	-1.09442	6.21804e-06
Cpm	-2.60993	4.88281e-43	Adora2b	-1.06601	1.16926e-49
Tnfsf11	-2.58317	3.6734e-119	Ccl11	-1.00078	6.26551e-09
Serpinb2	-2.5616	4.5651e-275	Gpr84	-0.986798	1.59527e-45
Gfpt2	-2.55414	0	Adamts4	-0.923428	3.53225e-31
Ccl22	-2.46623	0.000496721	Dkk1	-0.640804	0.382105
Grem1	-2.4497	9.66356e-211	Cxcl1	-0.597853	3.32555e-20
Hs3st1	-2.44726	4.21684e-48	Camp	-0.581189	0.00126357
Il6	-2.3996	1.10316e-174	Ccl17	-0.570855	0.0999466
Gna14	-2.37313	0.000559219	Il2ra	-0.561292	0.284577
Apold1	-2.35969	6.46039e-08	Csf2	-0.447436	0.0685609
Clstn3	-2.33187	7.34024e-16	Zc3h12a	-0.387083	3.92517e-11
Chst11	-2.32291	0	Ccl2	-0.324694	1.21978e-08
Crem	-2.3034	1.31491e-167	Slc7a2	-0.22676	0.00247768
Itga2	-2.23003	4.35725e-13	Tnfaip3	-0.142035	0.0447415
Penk	-2.19622	1.90849e-216	Cxcr3	-0.104164	0.705323
