# Supplementary material for: Cytohesin-2/ARNO: A Novel Bridge Between Cell Migration and Immunoregulation in Synovial Fibroblasts
Source: Front Immunol. 2022 Jan 12;12:809896. doi: 10.3389/fimmu.2021.809896 (PMC8790574; doi:10.3389/fimmu.2021.809896)
Supplement: Supplementary file 3 [file Table_2.xlsx]

## Sheet: Supp. Table 1
	Up-regulated by IL-1β and suppressed by ARNO silencing
		(ARNO siRNA IL-1β Vs IL-1β)
	ID	log2FoldChange	padj	ID	log2FoldChange	padj
	Has1	-4.7376	9.92e-49	Fos	-2.17712	2.36e-298
	Ptgs2	-4.55568	1.05e-176	Havcr2	-2.13955	4.46e-171
	Cytip	-4.49615	0	S100a8	-2.08872	6.19e-18
	Olr1	-4.24399	6.11e-163	Ptger2	-2.06678	1.21e-44
	Gem	-3.94846	1.44e-267	Cxcl3	-2.05019	1.8e-159
	Lif	-3.94152	0	Csf2rb	-2.02679	0
	Il23a	-3.75501	2.56e-21	Ier3	-2.02627	9.08e-181
	Tnfsf15	-3.40487	1.2e-221	Fgf23	-1.9826	9.33e-20
	Arg1	-3.37662	8.28e-48	Bdkrb1	-1.72276	1.06e-69
	Ereg	-3.30931	0	Mmp10	-1.66367	2.27e-43
	Sstr2	-3.1818	9.71e-25	Cxcl2	-1.66347	9.47e-91
	Il1rl1	-3.06544	0	Ngf	-1.57486	5.11e-82
	Bdkrb2	-2.97789	1.86e-126	Tslp	-1.53574	2.89e-31
	Il1b	-2.92858	1.48e-213	Csf3	-1.47716	1.87e-38
	Abcb1a	-2.86863	9.92e-117	Cyp27b1	-1.38708	0.00033173
	Il1a	-2.86321	7.14e-17	Sele	-1.31763	0.00475707
	Il33	-2.81653	0	Lamb3	-1.30789	1.63e-08
	Dusp5	-2.73479	6.95e-214	Tnfrsf9	-1.20373	0.00119434
	Procr	-2.67365	6.06e-248	Selp	-1.19329	1.48e-07
	Fgf2	-2.64608	4.49e-210	Ptges	-1.14294	2.82e-66
	Hbegf	-2.63029	1.75e-194	Tac1	-1.09442	6.22e-06
	Cpm	-2.60993	4.88e-43	Adora2b	-1.06601	1.17e-49
	Tnfsf11	-2.58317	3.67e-119	Ccl11	-1.00078	6.27e-09
	Serpinb2	-2.5616	4.57e-275	Gpr84	-0.986798	1.6e-45
	Gfpt2	-2.55414	0	Adamts4	-0.923428	3.53e-31
	Ccl22	-2.46623	0.00049672	Dkk1	-0.640804	0.382105
	Grem1	-2.4497	9.66e-211	Cxcl1	-0.597853	3.33e-20
	Hs3st1	-2.44726	4.22e-48	Camp	-0.581189	0.00126357
	Il6	-2.3996	1.1e-174	Ccl17	-0.570855	0.0999466
	Gna14	-2.37313	0.00055922	Il2ra	-0.561292	0.284577
	Apold1	-2.35969	6.46e-08	Csf2	-0.447436	0.0685609
	Clstn3	-2.33187	7.34e-16	Zc3h12a	-0.387083	3.93e-11
	Chst11	-2.32291	0	Ccl2	-0.324694	1.22e-08
	Crem	-2.3034	1.31e-167	Slc7a2	-0.22676	0.00247768
	Itga2	-2.23003	4.36e-13	Tnfaip3	-0.142035	0.0447415
	Penk	-2.19622	1.91e-216	Cxcr3	-0.104164	0.705323

## Sheet: Sepp. Table 2
		Upregulated genes (ARNO siRNA IL-1β Vs IL-1β)										Downregulated genes (ARNO siRNA IL-1β Vs IL-1β)
	ID	ID	ID	ID	ID	ID	ID	ID		ID	ID	ID	ID	ID	ID	ID	ID	ID
	Cd209f	Ccl4	Cacna1b	Sema4g	Slc16a2	Chl1	Cdk6	Serpinb6b		Lrrc8c	S1pr1	Fam102a	Sema7a	Palmd	Parvg	Glul	Lrrn3	F5
	Cd209g	Cdo1	Heyl	Hdac11	Maoa	Clec14a	Ephb3	Cd36		Cth	Eml1	Ctla2b	Tnfsf14	Glis1	Lrrk2	Gpat3	Cd14	Bcat1
	Cd300e	Ano3	Negr1	Abcc5	M1ap	Slc35g1	Ddit4l	Fam171b		Serpinb8	Vgf	Cmklr1	Spns3	Entpd1	Cyth2	Cxcl11	Cnr2	Slc6a17
	Tox2	Pou2f2	Serpinb1b	Siglece	Bcl2	Abca8a	Atf3	Tmem44		Adipoq	Rhoh	Rgs16	Nlrp1a	Crem	Dusp6	Lamb3	Crabp1	Havcr2
	Slamf7	Npas2	Rgl1	Akr1c14	Trerf1	Casp12	Kitl	Tmem200b		Syt13	Sipa1l2	Runx3	U90926	Csf2rb2	Ncam1	Ccr1	Chsy3	Adssl1
	Slc13a3	Adgrg6	Slc9b2	Dzip1	Sync	Amigo2	Cd180	Sirpb1a		Gdnf	Cd86	Epha2	Cxcl2	Chst11	Endod1	Pald1	Ngef	Id1
	Adamts15	Mir99ahg	Phf24	Ackr4	Ccl20	Exoc3l4	Ninl	Glipr1		Id2	Klhl29	Mmd	Mmp10	Acpp	Msi2	Tbx3	Cntn2	Clcf1
	Rasgrf1	Emx2os	Hcar2	Mss51	Catsperg1	Sorbs2	Cfap100	Snhg11		Cd300ld	Cd33	Arc	Pkd1l2	Phyhipl	Fcgr4	Mapk13	Ngf	Fos
	Clec4b1	Cyfip2	Best1	Cbfa2t3	Trnp1	Hpgd	Gbp5	Ldlrad3		Gpr35	Selp	Zfp36	Cspg4	Pi16	Aqp9	Htr1b	Itga11	Penk
	Ighm	Spats2l	Syne1	Sytl2	Dact2	Dclk2	Nfib	Mmp1b		Pkdcc	Trpm2	Xylt1	Egr1	Stc1	Slc7a5	Lrrn2	Whrn	Itga2
	Nox1	Plcb4	Agtr2	Tbxa2r	Eya1	Ccl3	Zranb3	Tbx6		Lrrc15	Dnajb13	Lgr6	Nptx1	Cass4	Garem1	Ms4a6b	Serpine1	Stat4
	Ptchd1	Slc1a3	Cd72	Kif3a	Bhlhe41	St3gal6	Tet1	Zfr2		Smad7	Ctgf	Gldn	Sgk1	Il6	Trim30d	Ms4a4c	Acsbg1	Gpr68
	Gsta3	Adhfe1	Rasgrp2	Serpina3f	Rrad	Asb10	Apc2	Fign		Jarid2	Trem3	Gpd2	Ret	Plau	Fosl1	Cd24a	Ttc39b	Crispld2
	Steap4	Nova1	Cys1	Ppfia3	Arxes2	Ccser1	Rcan2	Ikzf4		Tmem238	Stmn2	Klf10	Il20ra	Ifit1bl1	Cd200	Notum	Peg10	Pde4d
	Rasgrp1	Igf2bp2	Fam49a	Fyb	Vps13a	Npy1r	Chn2	Afp		Efnb2	Ttc9	Enc1	Arhgap8	Pi15	Hr	Adam12	Itgb3	Il1b
	Saa3	Cldn1	Cdkn2b	Arhgap28	Psd3	Rasgrp3	Serpinb1a	Pard3bos3		Cdr2	Slc16a9	Rasl10b	Ccrl2	Hs3st1	Glns-ps1	Psat1	Ecel1	Bdkrb2
	Marco	Prr33	Slc5a7	Sv2a	Pik3ip1	Pkib	Abcd2	AW551984		Cnr1	Adamts9	Plaur	Csrnp1	Grem1	Gpr39	St6gal1	Adgrg1	Osbp2
	Atp12a	Coro2a	Tmtc1	Nhs	Fgf9	Dchs2	Ints6l	Igf1		Nuak2	Bcan	Des	Cenpa	Vdr	Ncs1	Dusp1	Odc1	Il1rl1
	Pik3c2b	Apol6	Stx1b	Pparg	Gbp9	Hpn	Atp6v0d2	Tmod1		Cd83	Tubb3	Abtb2	Nqo1	Tlr5	Efhd1	Cxcl14	Tmem204	Kcne4
	Fgl2	Nos2	Svop	Ms4a4d	Pcx	Ppfia4	Pgbd1	Dhx58os		Sorl1	Rgs1	Fhad1	Bdkrb1	Wnt2	Twist2	Tifab	Dusp9	Liph
	Veph1	Slc36a2	Lilrb4	Phka2	Irx1	Cilp2	Tcea3	Styk1		Uck2	Btg1	Tmem200a	Has2	Gfpt2	Ifitm6	Nphp4	Bdnf	Gng4
	Cxcl13	Fam26f	Gbp2	Nrep	Kbtbd11	Raver2	Slc1a2	Olfml1		Pxdc1	Id3	Rgcc	Nipal1	Uap1	Pde8a	Slco2a1	Slco2b1	Sstr2
	Rtl3	Slamf9	Pgm5	Sh3rf3	Ppp1r26	Cdhr3	Wisp2	Enpp4		Fam196a	Matn1	Svip	Timp3	Serpinb2	Adamts6	Slc43a2	Vcan	Nt5e
	Zfp811	Fmo1	Fgf11	Prokr1	Cacna1g	Clec10a	Pcp4l1	St8sia4		Ppa1	Slc20a1	Eepd1	Pf4	Ms4a4a	Arrdc4	Rps6ka5	Tnc	Thbd
	Asb2	Nanos1	Abcg1	Oit3	Lbp	Meox1	Kcnf1	Ikzf2		D16Ertd472e	Junb	Lama1	Megf11	Tgm2	Ptges	Arg2	Gfod1	Gprc5a
	Rspo2	Stc2	Srgap2	Neil2	Tert	Fcrl1	Amigo1	Ube2l6		Grhl1	Egr2	Clec4e	St3gal5	Tnfsf11	Rrm2	Hhipl1	Erfe	Ereg
	Igsf9	Gdf6	Lair1	Lipa	Lrfn1	Lpl	Nlrc5	Pnmal2		Adarb1	Tmem25	Avpi1	Tll1	Cpm	P2ry12	Hsph1	Cdh1	Miat
	Arap2	Ripor3	Bcl2a1d	Irs1	Rasa4	Fnbp1l	Aox1	Icosl		Gale	Il18rap	Rdh10	Pecam1	Trdc	Flrt3	Osm	Mtcl1	Arg1
	Tek	Cygb	Tmem147os	Prkcz2	Acsl1	Ednrb	Spn	Eps8l2		Tubb6	Neurl3	Lrrc8d	Pde4b	Hbegf	Ptgs2os2	Tnfrsf11b	Dok5	Tnfsf15
	Ppl	Pip5k1b	Pim2	Gpr162	Ugcg	Nrbp2	Fgd4	Rragd		Adora2b	Slc2a13	Cystm1	Grin3a	Iqgap2	Ifi209	Rab11fip1	Pdpn	Dio2
	Klf15	Fam124a	Mcoln2	Ednra	Chmp4c	Ebf4	Lama3	Kazn		Prdm1	Ptpru	Tnfrsf12a	Gjb2	Tspan18	Sox18	Tnfsf8	Mustn1	Trem1
	Ypel4	Reps2	Clec12a	Fam72a	Lpar5	Notch3	Syt17	Ptpn13		Deptor	Agap1	Tbx5	Cd300lf	Fgf2	Lpar6	Scg2	Gpc1	Inhba
	Kcnn3	Ccl12	Rims3	Casp4	Mylip	AL591207.1	Rnf157	Sfmbt2		Carmil1	Fcgr3	Raet1d	Ppp1r1a	Procr	AI839979	Prg4	Jag2	Lif
	Adra1a	Tle2	Sncaip	Gpc2	Ppfibp2	Maob	Tlr7	Park2		Nod2	Slc7a8	Zfp697	Dusp2	Cd207	Dnajc12	Crabp2	Syt7	Gem
	Fgf13	Rcor2	Fam241a	AC125351.1	Alox15	Gpr155	Gli2	Slc11a1		Amigo3	Zdhhc14	Ptgis	Cnnm2	Krt75	Sim2	Arrdc3	Fgf23	Nr4a2
	Cmah	Ppp1r3c	Gas1	Dnm3	Prkd1	Magi1	Ppargc1b	Syngap1		Alox5	Sdc1	Daam2	Trf	Dusp5	AI606473	Socs2	Kcnh1	Ctla2a
	Stxbp6	Cacna1h	Wwp1	L3mbtl3	Fabp7	Gbp11	Lifr	Wfikkn2		Ntn4	Maff	Phlda1	Ccl9	Nnat	Adra1b	Col2a1	Syt5	Fam167a
	Zfp618	Bmp4	Crocc2	Flt3l	Lmo2	Rnf128	Kcnab1	Rassf4		Orai2	Hspa1a	Smox	Pitpnc1	Tgfbi	Rsbn1	Upp1	Pmepa1	Olr1
	Slco4a1	Apln	Gbp6	Galnt9	Ggt5	Inha	Epor	Draxin		Slc20a2	Ier2	Prr5	Aqp1	Fosb	Cthrc1	Slc7a11	Ugdh	Baalc
	Lancl3	Agbl2	Bbs10	Dbx2	Vegfd	Celf3	Etl4	Rasgef1b		Cnn1	Foxf1	Errfi1	Wnt11	Aldh1a3	Ppbp	Kdr	Ier3	Cytip
	Tal2	Stap1	Zfp521	Cxcl9	Epas1	Slc40a1	Kif26b	Tmem176b		Sh3d21	Irx3	Nmnat2	Cgref1	Fgf18	Gmppb	Elovl7	Csf2rb	Ptgs2
	Snai2	Zbtb16	Spns2	Ptpra	Wdr66	Chst7	Slc28a2	Prss35		Hspa1b	Gjb4	Tnn	Nxph3	Il33	Tnfrsf23	Dgat1	Acta1	Has1
	Ralgapa2	Angptl4	Wnt16	Pth1r	Ndrg2	Celf5	Ndrg1	Auts2		Grem2	Skil	Gjb3	Ahrr	Spon2	Pdzrn3	Gja1	Spry4	Nr4a1
	Col24a1	P2ry1	Mgarp	Map3k9	Fas	Serpinb1c	Tceal3	Gdap10		Slc27a6	Ntrk2	Cyth1	Pde7b	Tcim	Ptgs1	Acsl4	Cxcl3	Nppc
	Ccr3	Dnm3os	Dnah8	BC022960	Bend5	Nnmt	Plekha4	Slc25a27		Egr3	F2rl2	Tmem37	Cfap43	Cdh5	Hsd17b7	Tslp	Ptger2	Fibcd1
	Flvcr2	S1pr3	Tfrc	Sdk1	Mctp1	Fat3	Slc12a5	Dock11		Parvb	Tmem154	Dusp10	Ccl6	Pde3b	Dusp14	Fst	Pkp1	Nr4a3
	Serpina3g	Ly9	Sned1	Letm2	Ampd3	Acss1	Cd48	Airn		Tac1	Pde10a	Ptprn	Ackr3	Abcb1a	Isy1	Plat	Sprr1a	Ramp3
	Il13ra2	Shisa9	Lpar4	Kank4	Eno2	Kalrn	Sspn	C3		Prickle1	Smoc2	Csf3	Dapk2	Nos1	Nrg1	Tm4sf1	S100a8	Kcnk10
										Rab44	Il11
